# Supplementary material for: Computational Analyses of the AtTPC1 (Arabidopsis Two-Pore Channel 1) Permeation Pathway
Source: Int J Mol Sci. 2021 Sep 26;22(19):10345. doi: 10.3390/ijms221910345 (PMC8508871; doi:10.3390/ijms221910345)
Supplement: Supplementary file 1 [file ijms-22-10345-s001.zip]

Archive with 1 entries (1 files):
- ijms-1349711-supplementary.pdf
